# Supplementary material for: Are online symptoms checkers useful for patients with inflammatory arthritis?
Source: BMC Musculoskelet Disord. 2016 Aug 24;17(1):362. doi: 10.1186/s12891-016-1189-2 (PMC4995741; doi:10.1186/s12891-016-1189-2)
Supplement: Additional file 2: — Dataset used for this study. (XLSX 70 kb) [file 12891_2016_1189_MOESM2_ESM.xlsx]

## Sheet: Patient Characteristics
Patient ID	Tender joint count (of 28)	Swollen joint count (of 28)	Patient global score	ESR mm/hr	CRP mg/l	RF IU/ml	CCP U/ml	DAS28 (ESR)	Diagnosis	Used internet
141	4	3	16	87	1	<11	2.4	4.96	Inflammatory arthritis	Yes
143	21	0	4	15	2	<11	2	4.52	Inflammatory arthralgia	No
145	4	5	53	11	7	126	0.4	4.17	RA	Yes
146	8	0	30	18	<1	<11	1.6	4.03	RA	No
148	4	1	24	27	3	<11	0.7	4.04	PsA	Yes
149	9	0	46	5	2	<11	0.7	3.45	Inflammatory arthralgia	Yes
150	8	5	25	10	1	<11	0.4	4.17	RA	Yes
151	3	0	50	16	6	<11	0.5	3.61	Inflammatory arthralgia	No
152	7	7	47	36	34	<11	0.9	5.39	PsA	Yes
153	6	6	15	14	6	<11	0.7	4.11	Inflammatory arthritis	No
156	4	3	8	46	13	55.5	>340	4.4	RA	Yes
157	0	0	29	8	1	<11	1	1.86	Inflammatory arthralgia	Yes
158	5	2	60	11	4	182	ND	4.17	RA	Yes
159	0	0	0	16	7	>200	>340	1.94	Inflammatory arthralgia	Yes
160	8	2	100	32	11	19.9	0.7	5.81	RA	No
162	6	5	37	14	9	>200	>340	4.36	RA	No
163	16	6	50	78	17	<11	1.4	6.68	RA	No
164	3	2	93	24	10	<11	1	4.89	PsA	No
165	15	0	85	14	2	<11	1.2	5.21	Inflammatory arthralgia	No
166	15	0	47	19	7	<11	1.2	4.89	Inflammatory arthralgia	Yes
168	7	0	100	38	11	180	53	5.43	Inflammatory arthralgia	Yes
169	4	1	77	47	5	186	>340	5.17	RA	No
170	4	0	52	22	1	<11	1.2	4.01	Inflammatory arthralgia	No
171	9	4	50	8	1	<11	23	4.4	PsA	Yes
172	13	10	49	50	7	<11	1.9	6.33	RA	No
173	19	0	80	17	14	119.7	0.9	5.54	RA	No
174	8	5	41	60	9	69.3	217	5.65	RA	Yes
175	3	3	50	16	10	<11	1.1	4.1	Inflammatory arthritis	No
176	11	6	28	11	41	<11	1.2	4.61	RA	No
177	0	0	5	5	<1	<11	79	1.2	Inflammatory arthralgia	Yes
178	1	0	46	40	24	<11	1.1	3.79	Inflammatory arthralgia	No
179	0	0	69	8	2	<11	>340	2.42	Inflammatory arthralgia	No
180	3	0	22	11	<1	<11	42	2.96	Inflammatory arthralgia	Yes
181	2	1	23	29	3	20.6	1.5	3.75	Inflammatory arthritis	No

## Sheet: NHS Choices
		Questions asked
Patient ID	NHS Choices recommendation	Injury?	Seen another healthcare professional?	Caused by a large force?	Wound?	Nerve / Circulation symptoms?	Where?	Unable to move joint	Circulation?	Confirm circulation	Joint pain/swelling/both	Bruising/swelling rapidly getting worse	Risk of bleeding	High Temp	Exiting health conditions	Other conditions affecting joints	Pain in one or more joints	Skin red or warm	Possible heart problem	Confirm heart problem	Timescale
141	See GP in 36 hours	no							no		Both	no		no	no	no	more	no
143	Call 999 for ambulance	no							yes	yes
145	Call 999 for ambulance	no							yes	yes
146	Contact GP straight away	no							yes	no	Both	yes	no
148	See GP today	no							no		Both	no			no	no	more	yes
149	Call 999 for ambulance	no							yes	yes
150	Go to A+E	no							no		Both	yes	yes
151	See GP today	no							no		Both	no			no	no	more	yes
152	Go to A+E	no							no		Both	yes	yes
153	See GP today	no							no		Both	no			no	no	more	yes
156	See GP in 36 hours	no							no		Both	no		no	no	no	more	no
157	See GP today	no							no		Both	no			no	no	more	yes
158	See GP today	no							yes	no	Both	no		yes	yes
159	See GP in 36 hours	no							no		Both	no		no	no	no	more	no
160	Call 999 for ambulance	no							yes	yes
162	Go to A+E	yes	no	no	no	no	arm	yes
163	See GP in 36 hours	no							no		Both	no		no	no	no	more	no
164	Call 999 for ambulance	no							yes	yes
165	Contact GP straight away	no							yes	no	Both	yes	no
166	See GP in 36 hours	no							no		Both	no		no	no	no	more	no
168	Call 999 for ambulance	no							yes	yes
169	Call 999 for ambulance	no							yes	yes
170	See GP in 36 hours	no							yes	no	Both	no		no	yes
171	Call 999 for ambulance	no							yes	yes
172	Call 999 for ambulance	no							yes	yes
173	See GP in 36 hours	no							no		Both	yes	no	no
174	See GP in 36 hours	no							no		Both	no		no	yes
175	Call 999 for ambulance	no							no		Pain								neck/jaw/shoulder/arm	yes	within 12hrs
176	Go to A+E	yes	yes			altered feeling or sensation
177	Call 999 for ambulance	no							yes	yes
178	See GP in 36 hours	no							no		Both	no		no	yes
179	See GP in 36 hours	no							no		Both	no		no	no	no	more	no
180	See GP today	no							no		Both	no			no	no	more	yes
181	See GP in 36 hours	no							no		Both	no		no	no	no	more	no

## Sheet: WebMD
						Questions asked
	Top differentials							Joint pain								Swelling			Stiffness or decreased movement	Pain							Numbness					Blue colour		Tenderness	Colour change	Weakness
Patient ID	1	2	3	4	5	Body part	Symptoms	Same on both sides	Nature	Severity	Which side	Exacerbators	Relievers	Trauma	Onset	Exacerbators	Relievers	Side	Exacerbators	Where	Describe	Severity	Exacerbators	Relievers	Injury	Onset	Where	Side	Cold temp	Animal involvement	Onset	Raynaud/CREST	Cold/ Stress	Injury	Exacerbators	Side
141	RA	OA	Gout	PsA	Dislocated finger	Fingers	Joint pain	Same	Dull/achy	Moderate		Daily activities, Rest or inactivity		None	Gradual
143	OA	RA	Gout	PsA	Dislocated finger	Fingers	Joint pain	Same	Dull/achy	Moderate		Change in weather		None	Gradual
145	Peripheral neuropathy	Sciatica	Poorly fitting shoes	Foot #	Lumbar spinal stenosis	Whole leg, Foot	Difficulty walking (both), Joint pain (leg), sudden numbness or weakness (leg), weakness (leg), change in colour (foot), numbness and tingling (foot), pain (foot), swelling (foot)		Stinging/burning	Moderate						None	None	Both sides		Both sides	Throbbing; Dull or achy	Moderate	Tight shoes, Walking	None	None	Sudden		Both sides		No	Sudden		Cold, Stress			None
146	PsA	RA	OA	Dislocated finger	Gout	Fingers	Joint pain	Same	None
148	OA	ACL knee injury	Repetitive motion injuries	Patello-femoral pain syndrome	PsA	Knee	Joint pain, Joint instability, Morning joint stiffness, Stiffness or decreased movement, Swelling, Warm to touch	Moves around	Dull/achy	Moderate	Right	Daily activities, Rest or inactivity, Overuse, Walking, Stairs, Repetitive tasks, Exercise or physical activity	Anti-inflammatories	None	Sudden	None	None		Prolonged sitting
149	RA	Abscess	Tendonitis	Saturday night palsy	Gout	Wrist	Morning joint stiffness, Numbness and tingling, stiffness or decreased movement, tender to touch, warm to touch, swelling, weakness, lump or bulge, joint aches										None													No				None		One side
150	CTS	RA	Colles #	Smiths #	Gout	Wrist	Difficulty moving joint, Joint ache, Joint pains, Morning joint stiffness										None
151	Gout	RA	Dislocated finger	PsA	SLE	Fingers	Joint pain	None	Dull/achy	Moderate		Change in weather, Moving joint		None	Gradual
152	RA	PsA	Pseudogout	Gout	CTS	Fingers, Wrist, Toes	Joint aches, Stiffness or decreased movement, Morning joint stiffness, Swelling (fingers, toes)	Same (fingers, toes), None (wrist)	None							None	None
153	OA	Gout	RA	PsA	Dislocated finger	Fingers	Joint pain, Stiffness or decreased movement, Swelling	Same	Dull/achy	Severe		None	None		Sudden		None
156	RA	Pseudogout	PsA	Gout	Toe fracture	Fingers, Toes	Difficulty moving joint (fingers), Stiffness and reduced movement (both), Swelling (fingers), Weakness (fingers), Joint pain (toes)	Same	Dull/achy								Rest
157	PsA	RA	Gout	CREST	OA	Fingers, Knee	Joint pain (fingers), Swelling (fingers), Joint Aches (knee)	Same	Dull/achy								None
158	OA	RA	Gout	PsA	Dislocated finger	Fingers	Joint pain	Same	None	Moderate		None			Sudden
159	Gout	PsA	RA	OA	Dislocated finger	Fingers	Joint pain	None	Dull/achy
160	OA	Gout	Pseudogout	RA	CREST	Fingers	Joint pain, Stiffness or decreased movement, Swelling	None	Stinging/burning	Severe		None		None	Don’t know		None
162	Dislocated shoulder	Frozen shoulder	Rotator cuff injury	Collar bone #	Gout	Shoulder	Joint pain	Same	Dull/achy	Mild	Both sides	Rest or inactivity, Moving joint, Lying on joint	NSAIDs	Recent	Sudden
163	Finger infection	Paronychia	Scleroderma	Osteomyelitis	CTS	Fingers	Pain, Swelling										None			None		DK	None	None	None	Gradual
164	OA	RA	Gout	Peripheral neuropathy	Pseudogout	Fingers	Joint pain, Numbness, Swelling	None	Dull/achy	Severe		Daily activities		None	Gradual		None										None		None	None	Sudden
165	CTS	RA	Muscle strain	Gout	PsA	Wrist, Neck	Joint pain (wrist), Pain and discomfort (Neck)	Wakes at night	Dull/achy												Burning or stinging	Severe
166	Gout	PsA	RA	Shingles	Pseudogout	Fingers, Toes	Joint pain (fingers and toes)	None (both)	Dull/achy (both), Stinging/Burning (both), Throbbing (toes)
168	OA	Finger injury	Peripheral neuropathy	CTS	Scleroderma	Fingers	Blue colour, Cold hands, Difficulty moving joint, Weakness, Stiffness and decreased movement, Swelling, Shaking or tremor of hands, Numbness or tingling, Unable to grip hands, Pain of discomfort, Tenderness, Colour change, Visible deformity										None			None		Moderate					None	Both sides				None	None	None	None
169	OA	RA	Gout	PsA	Dislocated finger	Fingers	Blue colour, Joint pain	Same	Stinging/burning	Severe		Daily activities, Rest or inactivity, Change in the weather, Moving joint, Overuse		None	Sudden																		None
170	OA	RA	Finger injury	PsA	Gout	Fingers	Difficulty moving joint, Joint pain, Morning joint stiffness, Pain and discomfort, Swelling	Same	None	Moderate		Daily activities, Change in weather		None	Sudden		Ice, Rest			None		Moderate	Cold, Exercise	Ice	None	Sudden
171	Gout	PsA	RA	Coronary artery disease	Fibromylagia	Shoulder	Difficulty moving joint, Joint aches, Joint pain		Dull/achy, Stinging/burning
172	Gout	OA	RA	PsA	Dislocated finger	Fingers	Morning stiffness, Joint pain, Swelling	Same	Dull/achy, Stinging/burning	Severe		None		None	Sudden		None
173	Elbow #	PsA	RA	Gout	Tennis elbow	Elbow	Joint pain	Same	Dull/achy	Severe	Both sides	Daily activities, Rest or inactivity, Moving joint	Anti-inflammatories, support wrap	None	Gradual
174	OA	Tendonitis	ACL knee injury	PsA	Fibromylagia	Knee	Difficulty walking, Morning joint stiffness, Joint pain, Weakness	None	None
175	Bee / Wasp sting	Gout	Insect bite	Insect sting	SLE	Wrist, Shoulder	Joint aches (both), Swelling (wrist), Difficulty moving joint (shoulder)										None
176	OA	RA	PsA	Gout	Finger injury	Fingers	Difficulty moving joint, Enlarged finger tips, Joint pains, Morning joint stiffness, Pain or discomfort, Unable to grip hands	Same	Dull/achy	Moderate		Daily activities, Overuse		Recent	Sudden					None
177	Peripheral neuropathy	CTS	OA	Cervical spinal stenosis	MS	Palm	Pain or discomfort, unable to grip, numbness or tingling, weakness, tenderness													One side	Dull or achy	Moderate	Daily activities		None	Gradual		One side		No	Gradual			No
178	OA	Gout	ACL knee injury	PsA	Septic arthritis	Knee	Stiffness, Difficulty walking, Joint pain, Morning joint stiffness, Swelling	None	Dull/achy	Severe	Right	Rest or inactivity, Overuse	None	None	Sudden	None	None		Prolonged sitting
179	RA	PsA	Finger injury	Gout	Tendonitis	Fingers	Difficulty moving joint, Joint pain, Morning joint stiffness, Pain and discomfort, Swelling, Weakness	Same	Dull/achy	Moderate		Rest or inactivity		None	Gradual		None			None		Moderate	Movement	Anti-inflammaroties	None	Gradual
180	CTS	RA	Colles #	Smiths #	Gout	Wrist	Joint aches, Joint pain, Morning joint stiffness, Swelling, Stiffness and decreased movement, Waekness	Moves around	Dull/achy								Rest																			Both sides
181	CTS	Gout	Colles #	Smiths #	Tendonitis	Wrist	Joint aches, Joint pain, Morning joint stiffness	Wakes at night	Stinging/burning	Severe	Right	Moving joint	Anti-inflammatories	None	Gradual
